# Supplementary material for: Sucrose-Responsive Intercommunicated Janus Nanoparticles Network
Source: Nanomaterials (Basel). 2021 Sep 24;11(10):2492. doi: 10.3390/nano11102492 (PMC8540595; doi:10.3390/nano11102492)
Supplement: Supplementary file 1 [file nanomaterials-11-02492-s001.zip]

Archive with 1 entries (1 files):
- nanomaterials-1360816 suplementary.pdf
